# Supplementary material for: MC1R Is a Prognostic Marker and Its Expression Is Correlated with MSI in Colorectal Cancer
Source: Curr Issues Mol Biol. 2021 Oct 11;43(3):1529–47. doi: 10.3390/cimb43030108 (PMC8929037; doi:10.3390/cimb43030108)
Supplement: Supplementary file 1 [file cimb-43-00108-s001.zip]

Archive with 1 entries (1 files):
- cimb-1361697-supplementary.pdf
